# Supplementary material for: Development of Disease-Resistance-Associated Microsatellite DNA Markers for Selective Breeding of Tilapia (Oreochromis spp.) Farmed in Taiwan
Source: Genes (Basel). 2021 Dec 31;13(1):99. doi: 10.3390/genes13010099 (PMC8774982; doi:10.3390/genes13010099)
Supplement: Supplementary file 1 [file genes-13-00099-s001.zip]

Archive with 1 entries (1 files):
- genes-1535865-supplementary.pdf
